# Supplementary material for: Cost-Effectiveness of Electrical Stimulation Therapy in the Treatment of Chronic Wounds: A Systematic Review, Meta-Analysis and Economic Analysis
Source: J Mark Access Health Policy. 2025 Nov 24;13(4):59. doi: 10.3390/jmahp13040059 (PMC12734067; doi:10.3390/jmahp13040059)
Supplement: Supplementary file 1 [file jmahp-13-00059-s001.zip]

Archive with 1 entries (1 files):
- jmahp-3869486-supplementary.pdf
